# Supplementary material for: Sphingolipid Δ4-desaturation is an important metabolic step for glycosylceramide formation in Physcomitrium patens
Source: J Exp Bot. 2021 Jun 10;72(15):5569–83. doi: 10.1093/jxb/erab238 (PMC8318264; doi:10.1093/jxb/erab238)
Supplement: erab238_suppl_Supplementary_Data [file erab238_suppl_supplementary_data.xlsx]

## Sheet: MRM list
Supplemental Table S1. Complete list of all MRMs measured for sphingolipid analysis.
MRM	Parent mass [m/z]	Fragment mass [m/z]	Ionization
LCBs
LCB (d18:0)	302.3	284.3	positive
LCB (t18:0)	318.3	300.29	positive
LCB (d18:1)	300.3	282.28	positive
LCB (t18:1)	316.3	298.28	positive
LCB (d18:2)	298.3	280.26	positive
LCB-Ps
LCB (d18:0)	506.3	464.278	negative
LCB (t18:0)	522.3	480.278	negative
LCB (d18:1)	504.3	462.278	negative
LCB (t18:1)	520.3	478.278	negative
LCB (d18:2)	502.3	460.278	negative
Ceramides
d18:0/c14:0	512.504	266.285	positive
d18:0/h14:0	528.499	266.285	positive
d18:0/c14:1	510.489	266.285	positive
d18:0/h14:1	526.484	266.285	positive
d18:0/c16:0	540.536	266.285	positive
d18:0/h16:0	556.53	266.285	positive
d18:0/c16:1	538.52	266.285	positive
d18:0/h16:1	554.515	266.285	positive
d18:0/c18:0	568.567	266.285	positive
d18:0/h18:0	584.562	266.285	positive
d18:0/c18:1	566.551	266.285	positive
d18:0/h18:1	582.546	266.285	positive
d18:0/c20:0	596.598	266.285	positive
d18:0/h20:0	612.593	266.285	positive
d18:0/c20:1	594.583	266.285	positive
d18:0/h20:1	610.577	266.285	positive
d18:0/c22:0	624.629	266.285	positive
d18:0/h22:0	640.624	266.285	positive
d18:0/c22:1	622.614	266.285	positive
d18:0/h22:1	638.609	266.285	positive
d18:0/c24:0	652.661	266.285	positive
d18:0/h24:0	668.656	266.285	positive
d18:0/c24:1	650.645	266.285	positive
d18:0/h24:1	666.64	266.285	positive
d18:0/c26:0	680.692	266.285	positive
d18:0/h26:0	696.687	266.285	positive
d18:0/c26:1	678.676	266.285	positive
d18:0/h26:1	694.671	266.285	positive
d18:0/c28:0	708.723	266.285	positive
d18:0/h28:0	724.718	266.285	positive
d18:0/c28:1	706.708	266.285	positive
d18:0/h28:1	722.703	266.285	positive
t18:0/c14:0	528.499	282.28	positive
t18:0/h14:0	544.494	282.28	positive
t18:0/c14:1	526.484	282.28	positive
t18:0/h14:1	542.478	282.28	positive
t18:0/c16:0	556.53	282.28	positive
t18:0/h16:0	572.525	282.28	positive
t18:0/c16:1	554.515	282.28	positive
t18:0/h16:1	570.51	282.28	positive
t18:0/c18:0	584.562	282.28	positive
t18:0/h18:0	600.557	282.28	positive
t18:0/c18:1	582.546	282.28	positive
t18:0/h18:1	598.541	282.28	positive
t18:0/c20:0	612.593	282.28	positive
t18:0/h20:0	628.588	282.28	positive
t18:0/c20:1	610.577	282.28	positive
t18:0/h20:1	626.572	282.28	positive
t18:0/c22:0	640.624	282.28	positive
t18:0/h22:0	656.619	282.28	positive
t18:0/c22:1	638.609	282.28	positive
t18:0/h22:1	654.604	282.28	positive
t18:0/c24:0	668.656	282.28	positive
t18:0/h24:0	684.651	282.28	positive
t18:0/c24:1	666.64	282.28	positive
t18:0/h24:1	682.635	282.28	positive
t18:0/c26:0	696.687	282.28	positive
t18:0/h26:0	712.682	282.28	positive
t18:0/c26:1	694.671	282.28	positive
t18:0/h26:1	710.666	282.28	positive
t18:0/c28:0	724.718	282.28	positive
t18:0/h28:0	740.713	282.28	positive
t18:0/c28:1	722.703	282.28	positive
t18:0/h28:1	738.698	282.28	positive
d18:1/c14:0	510.489	264.269	positive
d18:1/h14:0	526.484	264.269	positive
d18:1/c14:1	508.473	264.269	positive
d18:1/h14:1	524.468	264.269	positive
d18:1/c16:0	538.52	264.269	positive
d18:1/h16:0	554.515	264.269	positive
d18:1/c16:1	536.504	264.269	positive
d18:1/h16:1	552.499	264.269	positive
d18:1/c18:0	566.551	264.269	positive
d18:1/h18:0	582.546	264.269	positive
d18:1/c18:1	564.536	264.269	positive
d18:1/h18:1	580.53	264.269	positive
d18:1/c20:0	594.583	264.269	positive
d18:1/h20:0	610.577	264.269	positive
d18:1/c20:1	592.567	264.269	positive
d18:1/h20:1	608.562	264.269	positive
d18:1/c22:0	622.614	264.269	positive
d18:1/h22:0	638.609	264.269	positive
d18:1/c22:1	620.598	264.269	positive
d18:1/h22:1	636.593	264.269	positive
d18:1/c24:0	650.645	264.269	positive
d18:1/h24:0	666.64	264.269	positive
d18:1/c24:1	648.629	264.269	positive
d18:1/h24:1	664.624	264.269	positive
d18:1/c26:0	678.676	264.269	positive
d18:1/h26:0	694.671	264.269	positive
d18:1/c26:1	676.661	264.269	positive
d18:1/h26:1	692.656	264.269	positive
d18:1/c28:0	706.708	264.269	positive
d18:1/h28:0	722.703	264.269	positive
d18:1/c28:1	704.692	264.269	positive
d18:1/h28:1	720.687	264.269	positive
t18:1/c14:0	526.484	280.264	positive
t18:1/h14:0	542.478	280.264	positive
t18:1/c14:1	524.468	280.264	positive
t18:1/h14:1	540.463	280.264	positive
t18:1/c16:0	554.515	280.264	positive
t18:1/h16:0	570.51	280.264	positive
t18:1/c16:1	552.499	280.264	positive
t18:1/h16:1	568.494	280.264	positive
t18:1/c18:0	582.546	280.264	positive
t18:1/h18:0	598.541	280.264	positive
t18:1/c18:1	580.53	280.264	positive
t18:1/h18:1	596.525	280.264	positive
t18:1/c20:0	610.577	280.264	positive
t18:1/h20:0	626.572	280.264	positive
t18:1/c20:1	608.562	280.264	positive
t18:1/h20:1	624.557	280.264	positive
t18:1/c22:0	638.609	280.264	positive
t18:1/h22:0	654.604	280.264	positive
t18:1/c22:1	636.593	280.264	positive
t18:1/h22:1	652.588	280.264	positive
t18:1/c24:0	666.64	280.264	positive
t18:1/h24:0	682.635	280.264	positive
t18:1/c24:1	664.624	280.264	positive
t18:1/h24:1	680.619	280.264	positive
t18:1/c26:0	694.671	280.264	positive
t18:1/h26:0	710.666	280.264	positive
t18:1/c26:1	692.656	280.264	positive
t18:1/h26:1	708.651	280.264	positive
t18:1/c28:0	722.703	280.264	positive
t18:1/h28:0	738.698	280.264	positive
t18:1/c28:1	720.687	280.264	positive
t18:1/h28:1	736.682	280.264	positive
d18:2/c14:0	508.473	262.253	positive
d18:2/h14:0	524.468	262.253	positive
d18:2/c14:1	506.457	262.253	positive
d18:2/h14:1	522.452	262.253	positive
d18:2/c16:0	536.504	262.253	positive
d18:2/h16:0	552.499	262.253	positive
d18:2/c16:1	534.489	262.253	positive
d18:2/h16:1	550.484	262.253	positive
d18:2/c18:0	564.536	262.253	positive
d18:2/h18:0	580.53	262.253	positive
d18:2/c18:1	562.52	262.253	positive
d18:2/h18:1	578.515	262.253	positive
d18:2/c20:0	592.567	262.253	positive
d18:2/h20:0	608.562	262.253	positive
d18:2/c20:1	590.551	262.253	positive
d18:2/h20:1	606.546	262.253	positive
d18:2/c22:0	620.598	262.253	positive
d18:2/h22:0	636.593	262.253	positive
d18:2/c22:1	618.583	262.253	positive
d18:2/h22:1	634.577	262.253	positive
d18:2/c24:0	648.629	262.253	positive
d18:2/h24:0	664.624	262.253	positive
d18:2/c24:1	646.614	262.253	positive
d18:2/h24:1	662.609	262.253	positive
d18:2/c26:0	676.661	262.253	positive
d18:2/h26:0	692.656	262.253	positive
d18:2/c26:1	674.645	262.253	positive
d18:2/h26:1	690.64	262.253	positive
d18:2/c28:0	704.692	262.253	positive
d18:2/h28:0	720.687	262.253	positive
d18:2/c28:1	702.676	262.253	positive
d18:2/h28:1	718.671	262.253	positive
GlcCers
d18:0/c14:0	674.557	266.285	positive
d18:0/h14:0	690.552	266.285	positive
d18:0/c14:1	672.541	266.285	positive
d18:0/h14:1	688.536	266.285	positive
d18:0/c16:0	702.588	266.285	positive
d18:0/h16:0	718.583	266.285	positive
d18:0/c16:1	700.573	266.285	positive
d18:0/h16:1	716.568	266.285	positive
d18:0/c18:0	730.62	266.285	positive
d18:0/h18:0	746.615	266.285	positive
d18:0/c18:1	728.604	266.285	positive
d18:0/h18:1	744.599	266.285	positive
d18:0/c20:0	758.651	266.285	positive
d18:0/h20:0	774.646	266.285	positive
d18:0/c20:1	756.635	266.285	positive
d18:0/h20:1	772.63	266.285	positive
d18:0/c22:0	786.682	266.285	positive
d18:0/h22:0	802.677	266.285	positive
d18:0/c22:1	784.667	266.285	positive
d18:0/h22:1	800.662	266.285	positive
d18:0/c24:0	814.714	266.285	positive
d18:0/h24:0	830.708	266.285	positive
d18:0/c24:1	812.698	266.285	positive
d18:0/h24:1	828.693	266.285	positive
d18:0/c26:0	842.745	266.285	positive
d18:0/h26:0	858.74	266.285	positive
d18:0/c26:1	840.729	266.285	positive
d18:0/h26:1	856.724	266.285	positive
d18:0/c28:0	870.776	266.285	positive
d18:0/h28:0	886.771	266.285	positive
d18:0/c28:1	868.761	266.285	positive
d18:0/h28:1	884.755	266.285	positive
t18:0/c14:0	690.552	282.28	positive
t18:0/h14:0	706.547	282.28	positive
t18:0/c14:1	688.536	282.28	positive
t18:0/h14:1	704.531	282.28	positive
t18:0/c16:0	718.583	282.28	positive
t18:0/h16:0	734.578	282.28	positive
t18:0/c16:1	716.568	282.28	positive
t18:0/h16:1	732.563	282.28	positive
t18:0/c18:0	746.615	282.28	positive
t18:0/h18:0	762.609	282.28	positive
t18:0/c18:1	744.599	282.28	positive
t18:0/h18:1	760.594	282.28	positive
t18:0/c20:0	774.646	282.28	positive
t18:0/h20:0	790.641	282.28	positive
t18:0/c20:1	772.63	282.28	positive
t18:0/h20:1	788.625	282.28	positive
t18:0/c22:0	802.677	282.28	positive
t18:0/h22:0	818.672	282.28	positive
t18:0/c22:1	800.662	282.28	positive
t18:0/h22:1	816.656	282.28	positive
t18:0/c24:0	830.708	282.28	positive
t18:0/h24:0	846.703	282.28	positive
t18:0/c24:1	828.693	282.28	positive
t18:0/h24:1	844.688	282.28	positive
t18:0/c26:0	858.74	282.28	positive
t18:0/h26:0	874.735	282.28	positive
t18:0/c26:1	856.724	282.28	positive
t18:0/h26:1	872.719	282.28	positive
t18:0/c28:0	886.771	282.28	positive
t18:0/h28:0	902.766	282.28	positive
t18:0/c28:1	884.755	282.28	positive
t18:0/h28:1	900.75	282.28	positive
d18:1/c14:0	672.541	264.269	positive
d18:1/h14:0	688.536	264.269	positive
d18:1/c14:1	670.526	264.269	positive
d18:1/h14:1	686.521	264.269	positive
d18:1/c16:0	700.573	264.269	positive
d18:1/h16:0	716.568	264.269	positive
d18:1/c16:1	698.557	264.269	positive
d18:1/h16:1	714.552	264.269	positive
d18:1/c18:0	728.604	264.269	positive
d18:1/h18:0	744.599	264.269	positive
d18:1/c18:1	726.588	264.269	positive
d18:1/h18:1	742.583	264.269	positive
d18:1/c20:0	756.635	264.269	positive
d18:1/h20:0	772.63	264.269	positive
d18:1/c20:1	754.62	264.269	positive
d18:1/h20:1	770.615	264.269	positive
d18:1/c22:0	784.667	264.269	positive
d18:1/h22:0	800.662	264.269	positive
d18:1/c22:1	782.651	264.269	positive
d18:1/h22:1	798.646	264.269	positive
d18:1/c24:0	812.698	264.269	positive
d18:1/h24:0	828.693	264.269	positive
d18:1/c24:1	810.682	264.269	positive
d18:1/h24:1	826.677	264.269	positive
d18:1/c26:0	840.729	264.269	positive
d18:1/h26:0	856.724	264.269	positive
d18:1/c26:1	838.714	264.269	positive
d18:1/h26:1	854.708	264.269	positive
d18:1/c28:0	868.761	264.269	positive
d18:1/h28:0	884.755	264.269	positive
d18:1/c28:1	866.745	264.269	positive
d18:1/h28:1	882.74	264.269	positive
t18:1/c14:0	688.536	280.264	positive
t18:1/h14:0	704.531	280.264	positive
t18:1/c14:1	686.521	280.264	positive
t18:1/h14:1	702.516	280.264	positive
t18:1/c16:0	716.568	280.264	positive
t18:1/h16:0	732.563	280.264	positive
t18:1/c16:1	714.552	280.264	positive
t18:1/h16:1	730.547	280.264	positive
t18:1/c18:0	744.599	280.264	positive
t18:1/h18:0	760.594	280.264	positive
t18:1/c18:1	742.583	280.264	positive
t18:1/h18:1	758.578	280.264	positive
t18:1/c20:0	772.63	280.264	positive
t18:1/h20:0	788.625	280.264	positive
t18:1/c20:1	770.615	280.264	positive
t18:1/h20:1	786.609	280.264	positive
t18:1/c22:0	800.662	280.264	positive
t18:1/h22:0	816.656	280.264	positive
t18:1/c22:1	798.646	280.264	positive
t18:1/h22:1	814.641	280.264	positive
t18:1/c24:0	828.693	280.264	positive
t18:1/h24:0	844.688	280.264	positive
t18:1/c24:1	826.677	280.264	positive
t18:1/h24:1	842.672	280.264	positive
t18:1/c26:0	856.724	280.264	positive
t18:1/h26:0	872.719	280.264	positive
t18:1/c26:1	854.708	280.264	positive
t18:1/h26:1	870.703	280.264	positive
t18:1/c28:0	884.755	280.264	positive
t18:1/h28:0	900.75	280.264	positive
t18:1/c28:1	882.74	280.264	positive
t18:1/h28:1	898.735	280.264	positive
d18:2/c14:0	670.526	262.253	positive
d18:2/h14:0	686.521	262.253	positive
d18:2/c14:1	668.51	262.253	positive
d18:2/h14:1	684.505	262.253	positive
d18:2/c16:0	698.557	262.253	positive
d18:2/h16:0	714.552	262.253	positive
d18:2/c16:1	696.541	262.253	positive
d18:2/h16:1	712.536	262.253	positive
d18:2/c18:0	726.588	262.253	positive
d18:2/h18:0	742.583	262.253	positive
d18:2/c18:1	724.573	262.253	positive
d18:2/h18:1	740.568	262.253	positive
d18:2/c20:0	754.62	262.253	positive
d18:2/h20:0	770.615	262.253	positive
d18:2/c20:1	752.604	262.253	positive
d18:2/h20:1	768.599	262.253	positive
d18:2/c22:0	782.651	262.253	positive
d18:2/h22:0	798.646	262.253	positive
d18:2/c22:1	780.635	262.253	positive
d18:2/h22:1	796.63	262.253	positive
d18:2/c24:0	810.682	262.253	positive
d18:2/h24:0	826.677	262.253	positive
d18:2/c24:1	808.667	262.253	positive
d18:2/h24:1	824.662	262.253	positive
d18:2/c26:0	838.714	262.253	positive
d18:2/h26:0	854.708	262.253	positive
d18:2/c26:1	836.698	262.253	positive
d18:2/h26:1	852.693	262.253	positive
d18:2/c28:0	866.745	262.253	positive
d18:2/h28:0	882.74	262.253	positive
d18:2/c28:1	864.729	262.253	positive
d18:2/h28:1	880.724	262.253	positive
Hex-GlcA-IPCs
d18:0/c14:0	1109.64	494.5	positive
d18:0/h14:0	1125.63	510.492	positive
d18:0/c14:1	1107.62	492.482	positive
d18:0/h14:1	1123.62	508.479	positive
d18:0/c16:0	1137.67	522.527	positive
d18:0/h16:0	1153.66	538.522	positive
d18:0/c16:1	1135.65	520.512	positive
d18:0/h16:1	1151.65	536.508	positive
d18:0/c18:0	1165.7	550.559	positive
d18:0/h18:0	1181.69	566.553	positive
d18:0/c18:1	1163.69	548.545	positive
d18:0/h18:1	1179.68	564.539	positive
d18:0/c20:0	1193.73	578.592	positive
d18:0/h20:0	1209.73	594.587	positive
d18:0/c20:1	1191.72	576.577	positive
d18:0/h20:1	1207.71	592.573	positive
d18:0/c22:0	1221.77	606.624	positive
d18:0/h22:0	1237.76	622.618	positive
d18:0/c22:1	1219.75	604.609	positive
d18:0/h22:1	1235.74	620.603	positive
d18:0/c24:0	1249.8	634.656	positive
d18:0/h24:0	1265.79	650.651	positive
d18:0/c24:1	1247.78	632.642	positive
d18:0/h24:1	1263.77	648.63	positive
d18:0/c26:0	1277.83	662.688	positive
d18:0/h26:0	1293.82	678.682	positive
d18:0/c26:1	1275.81	660.667	positive
d18:0/h26:1	1291.81	676.668	positive
d18:0/c28:0	1305.86	690.714	positive
d18:0/h28:0	1321.85	706.709	positive
d18:0/c28:1	1303.84	688.699	positive
d18:0/h28:1	1319.84	704.695	positive
t18:0/c14:0	1125.63	510.493	positive
t18:0/h14:0	1141.63	526.485	positive
t18:0/c14:1	1123.62	508.474	positive
t18:0/h14:1	1139.61	524.473	positive
t18:0/c16:0	1153.66	538.521	positive
t18:0/h16:0	1169.66	554.517	positive
t18:0/c16:1	1151.65	536.506	positive
t18:0/h16:1	1167.65	552.505	positive
t18:0/c18:0	1181.69	566.554	positive
t18:0/h18:0	1197.69	582.549	positive
t18:0/c18:1	1179.68	564.541	positive
t18:0/h18:1	1195.68	580.537	positive
t18:0/c20:0	1209.73	594.586	positive
t18:0/h20:0	1225.72	610.581	positive
t18:0/c20:1	1207.71	592.571	positive
t18:0/h20:1	1223.7	608.563	positive
t18:0/c22:0	1237.76	622.619	positive
t18:0/h22:0	1253.76	638.614	positive
t18:0/c22:1	1235.75	620.605	positive
t18:0/h22:1	1251.74	636.595	positive
t18:0/c24:0	1265.79	650.65	positive
t18:0/h24:0	1281.79	666.646	positive
t18:0/c24:1	1263.78	648.635	positive
t18:0/h24:1	1279.77	664.627	positive
t18:0/c26:0	1293.83	678.683	positive
t18:0/h26:0	1309.82	694.678	positive
t18:0/c26:1	1291.8	676.663	positive
t18:0/h26:1	1307.8	692.66	positive
t18:0/c28:0	1321.86	706.715	positive
t18:0/h28:0	1337.85	722.705	positive
t18:0/c28:1	1319.83	704.693	positive
t18:0/h28:1	1335.83	720.693	positive
d18:1/c14:0	1107.62	492.483	positive
d18:1/h14:0	1123.62	508.48	positive
d18:1/c14:1	1105.61	490.464	positive
d18:1/h14:1	1121.6	506.461	positive
d18:1/c16:0	1135.65	520.513	positive
d18:1/h16:0	1151.65	536.509	positive
d18:1/c16:1	1133.64	518.5	positive
d18:1/h16:1	1149.63	534.493	positive
d18:1/c18:0	1163.69	548.546	positive
d18:1/h18:0	1179.68	564.54	positive
d18:1/c18:1	1161.67	546.532	positive
d18:1/h18:1	1177.67	562.527	positive
d18:1/c20:0	1191.72	576.578	positive
d18:1/h20:0	1207.71	592.574	positive
d18:1/c20:1	1189.7	574.557	positive
d18:1/h20:1	1205.7	590.557	positive
d18:1/c22:0	1219.75	604.61	positive
d18:1/h22:0	1235.74	620.604	positive
d18:1/c22:1	1217.73	602.59	positive
d18:1/h22:1	1233.73	618.585	positive
d18:1/c24:0	1247.78	632.636	positive
d18:1/h24:0	1263.77	648.631	positive
d18:1/c24:1	1245.76	630.622	positive
d18:1/h24:1	1261.76	646.615	positive
d18:1/c26:0	1275.81	660.668	positive
d18:1/h26:0	1291.8	676.662	positive
d18:1/c26:1	1273.8	658.654	positive
d18:1/h26:1	1289.79	674.649	positive
d18:1/c28:0	1303.84	688.7	positive
d18:1/h28:0	1319.84	704.696	positive
d18:1/c28:1	1301.83	686.687	positive
d18:1/h28:1	1317.82	702.679	positive
t18:1/c14:0	1123.62	508.475	positive
t18:1/h14:0	1139.62	524.474	positive
t18:1/c14:1	1121.6	506.459	positive
t18:1/h14:1	1137.6	522.459	positive
t18:1/c16:0	1151.65	536.507	positive
t18:1/h16:0	1167.65	552.506	positive
t18:1/c16:1	1149.64	534.495	positive
t18:1/h16:1	1165.63	550.485	positive
t18:1/c18:0	1179.68	564.542	positive
t18:1/h18:0	1195.67	580.531	positive
t18:1/c18:1	1177.67	562.525	positive
t18:1/h18:1	1193.66	578.517	positive
t18:1/c20:0	1207.71	592.572	positive
t18:1/h20:0	1223.7	608.564	positive
t18:1/c20:1	1205.69	590.552	positive
t18:1/h20:1	1221.69	606.549	positive
t18:1/c22:0	1235.74	620.599	positive
t18:1/h22:0	1251.74	636.596	positive
t18:1/c22:1	1233.73	618.59	positive
t18:1/h22:1	1249.72	634.581	positive
t18:1/c24:0	1263.78	648.636	positive
t18:1/h24:0	1279.77	664.628	positive
t18:1/c24:1	1261.76	646.617	positive
t18:1/h24:1	1277.76	662.614	positive
t18:1/c26:0	1291.81	676.664	positive
t18:1/h26:0	1307.8	692.661	positive
t18:1/c26:1	1289.79	674.647	positive
t18:1/h26:1	1305.79	690.646	positive
t18:1/c28:0	1319.84	704.694	positive
t18:1/h28:0	1335.84	720.694	positive
t18:1/c28:1	1317.82	702.681	positive
t18:1/h28:1	1333.81	718.673	positive
d18:2/c14:0	1105.61	490.465	positive
d18:2/h14:0	1121.6	506.462	positive
d18:2/c14:1	1103.59	488.448	positive
d18:2/h14:1	1119.59	504.449	positive
d18:2/c16:0	1133.64	518.501	positive
d18:2/h16:0	1149.63	534.494	positive
d18:2/c16:1	1131.62	516.483	positive
d18:2/h16:1	1147.62	532.475	positive
d18:2/c18:0	1161.67	546.526	positive
d18:2/h18:0	1177.66	562.521	positive
d18:2/c18:1	1159.66	544.515	positive
d18:2/h18:1	1175.65	560.508	positive
d18:2/c20:0	1189.7	574.558	positive
d18:2/h20:0	1205.7	590.558	positive
d18:2/c20:1	1187.69	572.548	positive
d18:2/h20:1	1203.68	588.54	positive
d18:2/c22:0	1217.73	602.591	positive
d18:2/h22:0	1233.73	618.586	positive
d18:2/c22:1	1215.71	600.573	positive
d18:2/h22:1	1231.71	616.573	positive
d18:2/c24:0	1245.76	630.623	positive
d18:2/h24:0	1261.76	646.616	positive
d18:2/c24:1	1243.75	628.605	positive
d18:2/h24:1	1259.74	644.604	positive
d18:2/c26:0	1273.8	658.655	positive
d18:2/h26:0	1289.79	674.65	positive
d18:2/c26:1	1271.78	656.638	positive
d18:2/h26:1	1287.77	672.63	positive
d18:2/c28:0	1301.83	686.688	positive
d18:2/h28:0	1317.82	702.68	positive
d18:2/c28:1	1299.81	684.67	positive
d18:2/h28:1	1315.8	700.662	positive
HexNAc-GlcA-IPCs
d18:0/c14:0	1150.62	494.5	positive
d18:0/h14:0	1166.61	510.492	positive
d18:0/c14:1	1148.6	492.482	positive
d18:0/h14:1	1164.6	508.479	positive
d18:0/c16:0	1178.65	522.527	positive
d18:0/h16:0	1194.64	538.522	positive
d18:0/c16:1	1176.63	520.512	positive
d18:0/h16:1	1192.63	536.508	positive
d18:0/c18:0	1206.68	550.559	positive
d18:0/h18:0	1222.67	566.553	positive
d18:0/c18:1	1204.67	548.545	positive
d18:0/h18:1	1220.66	564.539	positive
d18:0/c20:0	1234.71	578.592	positive
d18:0/h20:0	1250.71	594.587	positive
d18:0/c20:1	1232.7	576.577	positive
d18:0/h20:1	1248.69	592.573	positive
d18:0/c22:0	1262.74	606.624	positive
d18:0/h22:0	1278.74	622.618	positive
d18:0/c22:1	1260.73	604.609	positive
d18:0/h22:1	1276.72	620.603	positive
d18:0/c24:0	1290.78	634.656	positive
d18:0/h24:0	1306.77	650.651	positive
d18:0/c24:1	1288.76	632.642	positive
d18:0/h24:1	1304.75	648.63	positive
d18:0/c26:0	1318.81	662.688	positive
d18:0/h26:0	1334.8	678.682	positive
d18:0/c26:1	1316.79	660.667	positive
d18:0/h26:1	1332.79	676.668	positive
d18:0/c28:0	1346.84	690.714	positive
d18:0/h28:0	1362.83	706.709	positive
d18:0/c28:1	1344.82	688.699	positive
d18:0/h28:1	1360.82	704.695	positive
t18:0/c14:0	1166.61	510.493	positive
t18:0/h14:0	1182.61	526.485	positive
t18:0/c14:1	1164.6	508.474	positive
t18:0/h14:1	1180.59	524.473	positive
t18:0/c16:0	1194.64	538.521	positive
t18:0/h16:0	1210.64	554.517	positive
t18:0/c16:1	1192.63	536.506	positive
t18:0/h16:1	1208.63	552.505	positive
t18:0/c18:0	1222.67	566.554	positive
t18:0/h18:0	1238.67	582.549	positive
t18:0/c18:1	1220.66	564.541	positive
t18:0/h18:1	1236.66	580.537	positive
t18:0/c20:0	1250.71	594.586	positive
t18:0/h20:0	1266.7	610.581	positive
t18:0/c20:1	1248.69	592.571	positive
t18:0/h20:1	1264.68	608.563	positive
t18:0/c22:0	1278.74	622.619	positive
t18:0/h22:0	1294.73	638.614	positive
t18:0/c22:1	1276.73	620.605	positive
t18:0/h22:1	1292.72	636.595	positive
t18:0/c24:0	1306.77	650.65	positive
t18:0/h24:0	1322.77	666.646	positive
t18:0/c24:1	1304.76	648.635	positive
t18:0/h24:1	1320.75	664.627	positive
t18:0/c26:0	1334.81	678.683	positive
t18:0/h26:0	1350.8	694.678	positive
t18:0/c26:1	1332.78	676.663	positive
t18:0/h26:1	1348.78	692.66	positive
t18:0/c28:0	1362.84	706.715	positive
t18:0/h28:0	1378.83	722.705	positive
t18:0/c28:1	1360.81	704.693	positive
t18:0/h28:1	1376.81	720.693	positive
d18:1/c14:0	1148.6	492.483	positive
d18:1/h14:0	1164.6	508.48	positive
d18:1/c14:1	1146.59	490.464	positive
d18:1/h14:1	1162.58	506.461	positive
d18:1/c16:0	1176.63	520.513	positive
d18:1/h16:0	1192.63	536.509	positive
d18:1/c16:1	1174.62	518.5	positive
d18:1/h16:1	1190.61	534.493	positive
d18:1/c18:0	1204.67	548.546	positive
d18:1/h18:0	1220.66	564.54	positive
d18:1/c18:1	1202.65	546.532	positive
d18:1/h18:1	1218.65	562.527	positive
d18:1/c20:0	1232.7	576.578	positive
d18:1/h20:0	1248.69	592.574	positive
d18:1/c20:1	1230.68	574.557	positive
d18:1/h20:1	1246.68	590.557	positive
d18:1/c22:0	1260.73	604.61	positive
d18:1/h22:0	1276.72	620.604	positive
d18:1/c22:1	1258.71	602.59	positive
d18:1/h22:1	1274.71	618.585	positive
d18:1/c24:0	1288.76	632.636	positive
d18:1/h24:0	1304.75	648.631	positive
d18:1/c24:1	1286.74	630.622	positive
d18:1/h24:1	1302.74	646.615	positive
d18:1/c26:0	1316.79	660.668	positive
d18:1/h26:0	1332.78	676.662	positive
d18:1/c26:1	1314.78	658.654	positive
d18:1/h26:1	1330.77	674.649	positive
d18:1/c28:0	1344.82	688.7	positive
d18:1/h28:0	1360.82	704.696	positive
d18:1/c28:1	1342.81	686.687	positive
d18:1/h28:1	1358.8	702.679	positive
t18:1/c14:0	1164.6	508.475	positive
t18:1/h14:0	1180.6	524.474	positive
t18:1/c14:1	1162.58	506.459	positive
t18:1/h14:1	1178.58	522.459	positive
t18:1/c16:0	1192.63	536.507	positive
t18:1/h16:0	1208.63	552.506	positive
t18:1/c16:1	1190.62	534.495	positive
t18:1/h16:1	1206.61	550.485	positive
t18:1/c18:0	1220.66	564.542	positive
t18:1/h18:0	1236.65	580.531	positive
t18:1/c18:1	1218.65	562.525	positive
t18:1/h18:1	1234.64	578.517	positive
t18:1/c20:0	1248.69	592.572	positive
t18:1/h20:0	1264.68	608.564	positive
t18:1/c20:1	1246.67	590.552	positive
t18:1/h20:1	1262.67	606.549	positive
t18:1/c22:0	1276.72	620.599	positive
t18:1/h22:0	1292.72	636.596	positive
t18:1/c22:1	1274.71	618.59	positive
t18:1/h22:1	1290.7	634.581	positive
t18:1/c24:0	1304.76	648.636	positive
t18:1/h24:0	1320.75	664.628	positive
t18:1/c24:1	1302.74	646.617	positive
t18:1/h24:1	1318.73	662.614	positive
t18:1/c26:0	1332.79	676.664	positive
t18:1/h26:0	1348.78	692.661	positive
t18:1/c26:1	1330.77	674.647	positive
t18:1/h26:1	1346.77	690.646	positive
t18:1/c28:0	1360.82	704.694	positive
t18:1/h28:0	1376.82	720.694	positive
t18:1/c28:1	1358.8	702.681	positive
t18:1/h28:1	1374.8	718.673	positive
d18:2/c14:0	1146.59	490.465	positive
d18:2/h14:0	1162.58	506.462	positive
d18:2/c14:1	1144.57	488.448	positive
d18:2/h14:1	1160.57	504.449	positive
d18:2/c16:0	1174.62	518.501	positive
d18:2/h16:0	1190.62	534.494	positive
d18:2/c16:1	1172.6	516.483	positive
d18:2/h16:1	1188.6	532.475	positive
d18:2/c18:0	1202.65	546.526	positive
d18:2/h18:0	1218.64	562.521	positive
d18:2/c18:1	1200.64	544.515	positive
d18:2/h18:1	1216.63	560.508	positive
d18:2/c20:0	1230.68	574.558	positive
d18:2/h20:0	1246.68	590.558	positive
d18:2/c20:1	1228.67	572.548	positive
d18:2/h20:1	1244.66	588.54	positive
d18:2/c22:0	1258.71	602.591	positive
d18:2/h22:0	1274.71	618.586	positive
d18:2/c22:1	1256.69	600.573	positive
d18:2/h22:1	1272.69	616.573	positive
d18:2/c24:0	1286.74	630.623	positive
d18:2/h24:0	1302.74	646.616	positive
d18:2/c24:1	1284.73	628.605	positive
d18:2/h24:1	1300.72	644.604	positive
d18:2/c26:0	1314.78	658.655	positive
d18:2/h26:0	1330.77	674.65	positive
d18:2/c26:1	1312.76	656.638	positive
d18:2/h26:1	1328.75	672.63	positive
d18:2/c28:0	1342.81	686.688	positive
d18:2/h28:0	1358.8	702.68	positive
d18:2/c28:1	1340.79	684.67	positive
d18:2/h28:1	1356.78	700.662	positive
Hex-Hex-GlcA-IPCs
d18:0/c14:0	1271.56	494.5	positive
d18:0/h14:0	1287.55	510.492	positive
d18:0/c14:1	1269.54	492.482	positive
d18:0/h14:1	1285.54	508.479	positive
d18:0/c16:0	1299.59	522.527	positive
d18:0/h16:0	1315.58	538.522	positive
d18:0/c16:1	1297.57	520.512	positive
d18:0/h16:1	1313.57	536.508	positive
d18:0/c18:0	1327.62	550.559	positive
d18:0/h18:0	1343.61	566.553	positive
d18:0/c18:1	1325.61	548.545	positive
d18:0/h18:1	1341.6	564.539	positive
d18:0/c20:0	1355.65	578.592	positive
d18:0/h20:0	1371.65	594.587	positive
d18:0/c20:1	1353.64	576.577	positive
d18:0/h20:1	1369.63	592.573	positive
d18:0/c22:0	1383.68	606.624	positive
d18:0/h22:0	1399.68	622.618	positive
d18:0/c22:1	1381.67	604.609	positive
d18:0/h22:1	1397.66	620.603	positive
d18:0/c24:0	1411.72	634.656	positive
d18:0/h24:0	1427.71	650.651	positive
d18:0/c24:1	1409.7	632.642	positive
d18:0/h24:1	1425.69	648.63	positive
d18:0/c26:0	1439.75	662.688	positive
d18:0/h26:0	1455.74	678.682	positive
d18:0/c26:1	1437.73	660.667	positive
d18:0/h26:1	1453.73	676.668	positive
d18:0/c28:0	1467.78	690.714	positive
d18:0/h28:0	1483.77	706.709	positive
d18:0/c28:1	1465.76	688.699	positive
d18:0/h28:1	1481.76	704.695	positive
t18:0/c14:0	1287.55	510.493	positive
t18:0/h14:0	1303.55	526.485	positive
t18:0/c14:1	1285.54	508.474	positive
t18:0/h14:1	1301.53	524.473	positive
t18:0/c16:0	1315.58	538.521	positive
t18:0/h16:0	1331.58	554.517	positive
t18:0/c16:1	1313.57	536.506	positive
t18:0/h16:1	1329.57	552.505	positive
t18:0/c18:0	1343.62	566.554	positive
t18:0/h18:0	1359.61	582.549	positive
t18:0/c18:1	1341.6	564.541	positive
t18:0/h18:1	1357.6	580.537	positive
t18:0/c20:0	1371.65	594.586	positive
t18:0/h20:0	1387.64	610.581	positive
t18:0/c20:1	1369.63	592.571	positive
t18:0/h20:1	1385.62	608.563	positive
t18:0/c22:0	1399.68	622.619	positive
t18:0/h22:0	1415.67	638.614	positive
t18:0/c22:1	1397.67	620.605	positive
t18:0/h22:1	1413.66	636.595	positive
t18:0/c24:0	1427.71	650.65	positive
t18:0/h24:0	1443.71	666.646	positive
t18:0/c24:1	1425.7	648.635	positive
t18:0/h24:1	1441.69	664.627	positive
t18:0/c26:0	1455.74	678.683	positive
t18:0/h26:0	1471.74	694.678	positive
t18:0/c26:1	1453.72	676.663	positive
t18:0/h26:1	1469.72	692.66	positive
t18:0/c28:0	1483.78	706.715	positive
t18:0/h28:0	1499.77	722.705	positive
t18:0/c28:1	1481.75	704.693	positive
t18:0/h28:1	1497.75	720.693	positive
d18:1/c14:0	1269.54	492.483	positive
d18:1/h14:0	1285.54	508.48	positive
d18:1/c14:1	1267.53	490.464	positive
d18:1/h14:1	1283.52	506.461	positive
d18:1/c16:0	1297.58	520.513	positive
d18:1/h16:0	1313.57	536.509	positive
d18:1/c16:1	1295.56	518.5	positive
d18:1/h16:1	1311.55	534.493	positive
d18:1/c18:0	1325.61	548.546	positive
d18:1/h18:0	1341.6	564.54	positive
d18:1/c18:1	1323.59	546.532	positive
d18:1/h18:1	1339.59	562.527	positive
d18:1/c20:0	1353.64	576.578	positive
d18:1/h20:0	1369.63	592.574	positive
d18:1/c20:1	1351.62	574.557	positive
d18:1/h20:1	1367.62	590.557	positive
d18:1/c22:0	1381.67	604.61	positive
d18:1/h22:0	1397.66	620.604	positive
d18:1/c22:1	1379.65	602.59	positive
d18:1/h22:1	1395.65	618.585	positive
d18:1/c24:0	1409.7	632.636	positive
d18:1/h24:0	1425.69	648.631	positive
d18:1/c24:1	1407.68	630.622	positive
d18:1/h24:1	1423.68	646.615	positive
d18:1/c26:0	1437.73	660.668	positive
d18:1/h26:0	1453.72	676.662	positive
d18:1/c26:1	1435.71	658.654	positive
d18:1/h26:1	1451.71	674.649	positive
d18:1/c28:0	1465.76	688.7	positive
d18:1/h28:0	1481.76	704.696	positive
d18:1/c28:1	1463.75	686.687	positive
d18:1/h28:1	1479.74	702.679	positive
t18:1/c14:0	1285.54	508.475	positive
t18:1/h14:0	1301.54	524.474	positive
t18:1/c14:1	1283.52	506.459	positive
t18:1/h14:1	1299.52	522.459	positive
t18:1/c16:0	1313.57	536.507	positive
t18:1/h16:0	1329.57	552.506	positive
t18:1/c16:1	1311.56	534.495	positive
t18:1/h16:1	1327.55	550.485	positive
t18:1/c18:0	1341.6	564.542	positive
t18:1/h18:0	1357.59	580.531	positive
t18:1/c18:1	1339.59	562.525	positive
t18:1/h18:1	1355.58	578.517	positive
t18:1/c20:0	1369.63	592.572	positive
t18:1/h20:0	1385.62	608.564	positive
t18:1/c20:1	1367.61	590.552	positive
t18:1/h20:1	1383.61	606.549	positive
t18:1/c22:0	1397.66	620.599	positive
t18:1/h22:0	1413.66	636.596	positive
t18:1/c22:1	1395.65	618.59	positive
t18:1/h22:1	1411.64	634.581	positive
t18:1/c24:0	1425.7	648.636	positive
t18:1/h24:0	1441.69	664.628	positive
t18:1/c24:1	1423.68	646.617	positive
t18:1/h24:1	1439.67	662.614	positive
t18:1/c26:0	1453.72	676.664	positive
t18:1/h26:0	1469.72	692.661	positive
t18:1/c26:1	1451.71	674.647	positive
t18:1/h26:1	1467.71	690.646	positive
t18:1/c28:0	1481.76	704.694	positive
t18:1/h28:0	1497.76	720.694	positive
t18:1/c28:1	1479.74	702.681	positive
t18:1/h28:1	1495.73	718.673	positive
d18:2/c14:0	1267.53	490.465	positive
d18:2/h14:0	1283.52	506.462	positive
d18:2/c14:1	1265.51	488.448	positive
d18:2/h14:1	1281.51	504.449	positive
d18:2/c16:0	1295.56	518.501	positive
d18:2/h16:0	1311.56	534.494	positive
d18:2/c16:1	1293.54	516.483	positive
d18:2/h16:1	1309.54	532.475	positive
d18:2/c18:0	1323.59	546.526	positive
d18:2/h18:0	1339.58	562.521	positive
d18:2/c18:1	1321.58	544.515	positive
d18:2/h18:1	1337.57	560.508	positive
d18:2/c20:0	1351.62	574.558	positive
d18:2/h20:0	1367.62	590.558	positive
d18:2/c20:1	1349.61	572.548	positive
d18:2/h20:1	1365.6	588.54	positive
d18:2/c22:0	1379.65	602.591	positive
d18:2/h22:0	1395.65	618.586	positive
d18:2/c22:1	1377.63	600.573	positive
d18:2/h22:1	1393.63	616.573	positive
d18:2/c24:0	1407.68	630.623	positive
d18:2/h24:0	1423.68	646.616	positive
d18:2/c24:1	1405.67	628.605	positive
d18:2/h24:1	1421.66	644.604	positive
d18:2/c26:0	1435.72	658.655	positive
d18:2/h26:0	1451.71	674.65	positive
d18:2/c26:1	1433.7	656.638	positive
d18:2/h26:1	1449.69	672.63	positive
d18:2/c28:0	1463.75	686.688	positive
d18:2/h28:0	1479.74	702.68	positive
d18:2/c28:1	1461.73	684.67	positive
d18:2/h28:1	1477.72	700.662	positive
Hex-HexNAc-GlcA-IPCs
d18:0/c14:0	1312.54	494.5	positive
d18:0/h14:0	1328.53	510.492	positive
d18:0/c14:1	1310.52	492.482	positive
d18:0/h14:1	1326.52	508.479	positive
d18:0/c16:0	1340.57	522.527	positive
d18:0/h16:0	1356.56	538.522	positive
d18:0/c16:1	1338.55	520.512	positive
d18:0/h16:1	1354.55	536.508	positive
d18:0/c18:0	1368.6	550.559	positive
d18:0/h18:0	1384.59	566.553	positive
d18:0/c18:1	1366.59	548.545	positive
d18:0/h18:1	1382.58	564.539	positive
d18:0/c20:0	1396.63	578.592	positive
d18:0/h20:0	1412.63	594.587	positive
d18:0/c20:1	1394.62	576.577	positive
d18:0/h20:1	1410.61	592.573	positive
d18:0/c22:0	1424.66	606.624	positive
d18:0/h22:0	1440.66	622.618	positive
d18:0/c22:1	1422.65	604.609	positive
d18:0/h22:1	1438.64	620.603	positive
d18:0/c24:0	1452.7	634.656	positive
d18:0/h24:0	1468.69	650.651	positive
d18:0/c24:1	1450.68	632.642	positive
d18:0/h24:1	1466.67	648.63	positive
d18:0/c26:0	1480.73	662.688	positive
d18:0/h26:0	1496.72	678.682	positive
d18:0/c26:1	1478.71	660.667	positive
d18:0/h26:1	1494.71	676.668	positive
d18:0/c28:0	1508.76	690.714	positive
d18:0/h28:0	1524.75	706.709	positive
d18:0/c28:1	1506.74	688.699	positive
d18:0/h28:1	1522.74	704.695	positive
t18:0/c14:0	1328.53	510.493	positive
t18:0/h14:0	1344.53	526.485	positive
t18:0/c14:1	1326.52	508.474	positive
t18:0/h14:1	1342.51	524.473	positive
t18:0/c16:0	1356.56	538.521	positive
t18:0/h16:0	1372.56	554.517	positive
t18:0/c16:1	1354.55	536.506	positive
t18:0/h16:1	1370.55	552.505	positive
t18:0/c18:0	1384.6	566.554	positive
t18:0/h18:0	1400.59	582.549	positive
t18:0/c18:1	1382.58	564.541	positive
t18:0/h18:1	1398.58	580.537	positive
t18:0/c20:0	1412.63	594.586	positive
t18:0/h20:0	1428.62	610.581	positive
t18:0/c20:1	1410.61	592.571	positive
t18:0/h20:1	1426.6	608.563	positive
t18:0/c22:0	1440.66	622.619	positive
t18:0/h22:0	1456.65	638.614	positive
t18:0/c22:1	1438.65	620.605	positive
t18:0/h22:1	1454.64	636.595	positive
t18:0/c24:0	1468.69	650.65	positive
t18:0/h24:0	1484.69	666.646	positive
t18:0/c24:1	1466.68	648.635	positive
t18:0/h24:1	1482.67	664.627	positive
t18:0/c26:0	1496.72	678.683	positive
t18:0/h26:0	1512.72	694.678	positive
t18:0/c26:1	1494.7	676.663	positive
t18:0/h26:1	1510.7	692.66	positive
t18:0/c28:0	1524.76	706.715	positive
t18:0/h28:0	1540.75	722.705	positive
t18:0/c28:1	1522.73	704.693	positive
t18:0/h28:1	1538.73	720.693	positive
d18:1/c14:0	1310.52	492.483	positive
d18:1/h14:0	1326.52	508.48	positive
d18:1/c14:1	1308.51	490.464	positive
d18:1/h14:1	1324.5	506.461	positive
d18:1/c16:0	1338.56	520.513	positive
d18:1/h16:0	1354.55	536.509	positive
d18:1/c16:1	1336.54	518.5	positive
d18:1/h16:1	1352.53	534.493	positive
d18:1/c18:0	1366.59	548.546	positive
d18:1/h18:0	1382.58	564.54	positive
d18:1/c18:1	1364.57	546.532	positive
d18:1/h18:1	1380.57	562.527	positive
d18:1/c20:0	1394.62	576.578	positive
d18:1/h20:0	1410.62	592.574	positive
d18:1/c20:1	1392.6	574.557	positive
d18:1/h20:1	1408.6	590.557	positive
d18:1/c22:0	1422.65	604.61	positive
d18:1/h22:0	1438.64	620.604	positive
d18:1/c22:1	1420.63	602.59	positive
d18:1/h22:1	1436.63	618.585	positive
d18:1/c24:0	1450.68	632.636	positive
d18:1/h24:0	1466.67	648.631	positive
d18:1/c24:1	1448.66	630.622	positive
d18:1/h24:1	1464.66	646.615	positive
d18:1/c26:0	1478.71	660.668	positive
d18:1/h26:0	1494.7	676.662	positive
d18:1/c26:1	1476.69	658.654	positive
d18:1/h26:1	1492.69	674.649	positive
d18:1/c28:0	1506.74	688.7	positive
d18:1/h28:0	1522.74	704.696	positive
d18:1/c28:1	1504.73	686.687	positive
d18:1/h28:1	1520.72	702.679	positive
t18:1/c14:0	1326.52	508.475	positive
t18:1/h14:0	1342.52	524.474	positive
t18:1/c14:1	1324.5	506.459	positive
t18:1/h14:1	1340.5	522.459	positive
t18:1/c16:0	1354.55	536.507	positive
t18:1/h16:0	1370.55	552.506	positive
t18:1/c16:1	1352.54	534.495	positive
t18:1/h16:1	1368.53	550.485	positive
t18:1/c18:0	1382.58	564.542	positive
t18:1/h18:0	1398.57	580.531	positive
t18:1/c18:1	1380.57	562.525	positive
t18:1/h18:1	1396.56	578.517	positive
t18:1/c20:0	1410.61	592.572	positive
t18:1/h20:0	1426.61	608.564	positive
t18:1/c20:1	1408.59	590.552	positive
t18:1/h20:1	1424.59	606.549	positive
t18:1/c22:0	1438.64	620.599	positive
t18:1/h22:0	1454.64	636.596	positive
t18:1/c22:1	1436.63	618.59	positive
t18:1/h22:1	1452.62	634.581	positive
t18:1/c24:0	1466.68	648.636	positive
t18:1/h24:0	1482.67	664.628	positive
t18:1/c24:1	1464.66	646.617	positive
t18:1/h24:1	1480.65	662.614	positive
t18:1/c26:0	1494.7	676.664	positive
t18:1/h26:0	1510.7	692.661	positive
t18:1/c26:1	1492.69	674.647	positive
t18:1/h26:1	1508.69	690.646	positive
t18:1/c28:0	1522.73	704.694	positive
t18:1/h28:0	1538.73	720.694	positive
t18:1/c28:1	1520.72	702.681	positive
t18:1/h28:1	1536.71	718.673	positive
d18:2/c14:0	1308.51	490.465	positive
d18:2/h14:0	1324.5	506.462	positive
d18:2/c14:1	1306.49	488.448	positive
d18:2/h14:1	1322.49	504.449	positive
d18:2/c16:0	1336.54	518.501	positive
d18:2/h16:0	1352.54	534.494	positive
d18:2/c16:1	1334.52	516.483	positive
d18:2/h16:1	1350.52	532.475	positive
d18:2/c18:0	1364.57	546.526	positive
d18:2/h18:0	1380.56	562.521	positive
d18:2/c18:1	1362.56	544.515	positive
d18:2/h18:1	1378.55	560.508	positive
d18:2/c20:0	1392.6	574.558	positive
d18:2/h20:0	1408.6	590.558	positive
d18:2/c20:1	1390.59	572.548	positive
d18:2/h20:1	1406.58	588.54	positive
d18:2/c22:0	1420.63	602.591	positive
d18:2/h22:0	1436.63	618.586	positive
d18:2/c22:1	1418.61	600.573	positive
d18:2/h22:1	1434.61	616.573	positive
d18:2/c24:0	1448.66	630.623	positive
d18:2/h24:0	1464.66	646.616	positive
d18:2/c24:1	1446.65	628.605	positive
d18:2/h24:1	1462.64	644.604	positive
d18:2/c26:0	1476.7	658.655	positive
d18:2/h26:0	1492.69	674.65	positive
d18:2/c26:1	1474.68	656.638	positive
d18:2/h26:1	1490.67	672.63	positive
d18:2/c28:0	1504.73	686.688	positive
d18:2/h28:0	1520.72	702.68	positive
d18:2/c28:1	1502.71	684.67	positive
d18:2/h28:1	1518.7	700.662	positive

## Sheet: Absl. peak area_P. patens
Supplemental Table S2. Raw data (absolute) from sphingolipid analysis in P. patens.
Component Name	Absolute peak area in counts per second (cps)
	WT_I	WT_II	WT_III	WT_IV	sd4d-1_I	sd4d-1_II	sd4d-1_III	sd4d-1_IV	gcs-1_I	gcs-1_II	gcs-1_III	gcs-1_IV
LCBs
LCB (d18:0)	30356	34404	34381	31275	56830	56817	62559	63731	177750	132670	131350	148350
LCB (d18:1)	0	0	0	0	0	0	0	0	0	0	0	0
LCB (d18:2)	0	0	0	0	0	0	0	0	49550	30800	49840	42430
LCB (t18:0)	539990	432140	502460	483120	806800	575040	686700	699900	1058010	728920	980860	782310
LCB-Ps
LCB-P (d18:0)	5156	7341	4833	3763	8758	7877	6221	6540	11161	10229.4	12117	10701
LCB-P (d18:1)	0	0	0	0	0	0	0	0	0	0	0	0
LCB-P (d18:2)	0	0	0	0	0	0	0	0	4897	2808	2390	841.4
LCB-P (t18:0)	16916	17272	8587	7471	13077	10951	7575.8	12485	10587	4092	14590	6221.5
Ceramides
d18:0/c16:0	0	0	0	0	0	0	5129	2584	0	2876	2884	3526
d18:0/c20:0	6730	12500	11220	8598	14930	22720	17260	8655	16670	11910	23030	15080
d18:0/c24:0	7790	7775	14100	8050	14560	15060	12340	11050	12220	8607	19350	12620
d18:1/c20:0	48790	91060	96490	81740	0	0	0	0	85700	111900	115400	55030
d18:1/c22:0	0	0	0	0	0	0	0	0	0	25910	14770	15020
t18:0/c20:0	15320	14410	25950	28060	19580	42290	42350	27540	47410	40510	69030	27140
t18:0/c22:0	20510	44220	52770	35580	47170	75920	43570	44040	114600	146000	177900	106700
t18:0/c24:0	330000	403600	491800	416000	407900	452800	420200	361300	425300	424000	577800	311900
t18:0/c24:1	139600	182800	189100	148400	170500	206500	173600	133100	138100	182600	200300	145400
t18:0/c26:0	25000	24520	31390	24660	23460	22730	23430	24220	13370	14960	12330	14620
Hydroxyceramides
d18:0/h20:0	31760	58580	48770	39820	82550	120600	107900	88460	55960	47440	53560	33760
d18:0/h22:0	0	0	0	4803	0	0	0	0	0	0	0	0
d18:0/h24:1	5130	0	0	0	0	0	0	0	0	0	0	0
d18:1/h20:0	145300	125500	108400	70370	0	0	0	0	295200	290500	314600	216600
d18:2/h20:0	30490	39660	37540	31310	0	0	0	0	847200	819400	948800	658700
d18:2/h22:0	0	0	0	3528	0	0	0	0	6749	9616	4487	2584
d18:2/h24:0	0	3562	0	0	0	0	0	0	4846	2511	3847	0
t18:0/h20:0	98240	186900	151600	128400	144900	227600	197500	200700	140700	172500	200100	139200
t18:0/h22:0	247800	562300	459300	420200	442100	830500	672200	671700	817200	1034000	1243000	765300
t18:0/h24:0	1432000	2871000	2533000	2107000	2149000	3385000	3118000	2733000	2426000	2565000	3047000	2404000
t18:0/h24:1	216400	678700	510600	414300	456000	629400	414400	410300	506800	627300	682600	501900
t18:0/h26:0	55190	107900	102700	70660	88920	102900	116700	88590	49950	50020	76840	58630
t18:0/h26:1	5057	12500	11570	13320	8672	7015	14100	8311	10230	5460	7687	5146
GlcCer
d18:0/h20:0	6410	8053	6632	6567	4808	11860	7693	4917	185.7	36.96	191.2	267.3
d18:1/c20:0	13310	23280	24390	14350	417.7	318.9	544.5	269.4	-122.8	427.9	579.8	434.2
d18:1/h20:0	498400	530500	630200	668900	398.8	103.3	964.3	961.9	68.94	391	488.5	388.4
d18:1/c22:0	460.3	952.8	332.6	342.9	422.2	488.4	301.1	358.7	102.4	223.4	221.3	641.8
d18:1/h22:0	8063	15380	9810	18430	705.9	562.1	759.6	406.5	578.7	810.1	471	233.9
d18:1/c24:0	166.9	484.5	580.2	1152	541	363.4	446.2	1416	273.5	781.8	746.4	989.8
d18:1/h24:0	692.1	3379	2136	1106	2508	1372	1855	1321	1344	1183	1958	2385
d18:1/c24:1	561.5	862.7	1435	2579	1018	865.6	1487	1281	569.4	1295	1102	551.8
d18:1/h24:1	1180	1369	2050	1612	536.3	585.2	439.3	568.8	987.3	1533	2431	1258
d18:2/c16:0	4802	589.9	564.4	281.9	219.9	498.2	388.9	430.4	617.3	203	441	287.3
d18:2/h16:0	3845	2552	6707	8010	99.13	190	149.4	240.1	231	78.3	341.1	563.3
d18:2/h18:0	15710	17310	21170	19870	219.4	291	418.7	90.78	246	156.9	159.6	325.1
d18:2/h18:1	394.6	283.6	479.5	131	375.5	415.8	629.7	268.6	287.5	258.3	247.5	197.5
d18:2/c20:0	176700	225700	213500	206300	79.34	132.8	197.5	341.2	203.2	151.7	204	490.5
d18:2/h20:0	14190000	14060000	15790000	16560000	16670	22760	25000	27590	187.5	401.8	408.2	334.6
d18:2/h20:1	45160	40070	37910	46170	94	231.1	125.5	434.1	239.2	231.9	275	323.5
d18:2/c22:0	4810	6406	8016	8334	243	130.1	174.7	121.1	6.561	101.5	380	407.9
d18:2/h22:0	219500	233400	310800	314200	148.5	128.9	1032	612.5	371.1	111.4	669.1	256.6
d18:2/22:1	196.2	929.3	97.56	2243	421.2	211.6	170.9	0	12.32	207.3	250.6	515.6
d18:2/h22:1	11950	9616	24360	12840	166	71.49	605.2	218.6	256	483.6	384.4	94.11
d18:2/24:0	1603	9256	7429	5564	225.3	307.8	500.6	688.7	324.7	385.5	478.1	648.5
d18:2/h24:0	54740	63760	80580	81940	264.4	610.8	346.3	225.6	116.6	147.1	455.6	731.1
d18:2/c24:1	9109	10230	11870	15120	635.4	730.7	724	773.6	341.9	446.7	318	885.8
d18:2/h24:1	47440	44540	66680	74160	954.5	318.3	510.4	568.9	576.5	802.3	337.7	600.5
d18:2/c26:0	970.5	1603	1002	867	742.8	530.7	602.8	643.8	576.4	757.6	468.1	249.4
d18:2/h26:0	247.5	808.5	293.5	616.3	322	372.5	24.84	253.4	433.8	240	315.4	317.4
d18:2/c26:1	338	309.9	405.7	314.2	274.4	471.9	534.6	485.1	419.1	577.7	280.2	196.6
d18:2/h26:1	318.3	362.1	363	4167	402.4	456.2	434.8	407.6	406.1	571.8	402.1	682
Hex-GlcA-IPCs
d18:0/c20:0	0	5078	2903	1613	4314	6128	3225	2922	8069	9999	4838	9443
d18:0/h20:0	14840	46790	25250	12260	35480	25670	19820	24850	10560	12810	14660	9021
t18:0/h20:0	61240	106100	92990	63870	81260	105200	65800	75460	70630	80490	63060	87410
t18:0/c22:0	1275	0	2581	5483	2626	5483	2258	4178	13870	12900	10450	10320
t18:0/h22:0	123600	166500	101600	121300	128300	193200	128700	132900	190600	233500	177100	193300
t18:0/h22:1	9310	5454	3548	6765	7087	9028	3894	5764	13220	11620	3240	5765
t18:0/c24:0	19850	18260	22240	23530	33960	35160	21600	30630	23710	38340	28990	37180
t18:0/h24:0	508600	936300	661600	601900	649400	729200	499300	533800	432100	545700	452500	548000
t18:0/c24:1	10800	22270	15530	12580	9672	8632	10950	17840	20320	14300	18920	10240
t18:0/h24:1	369200	756300	493600	496000	403000	432400	394000	396500	277800	364600	317300	286700
t18:0/h26:0	4838	10400	8062	4837	8386	7741	4193	2259	3870	2258	3548	989.2
t18:0/h26:1	4838	7156	6774	6728	4874	7923	2925	14840	3548	1290	5419	4516
d18:1/h20:0	12580	15160	14840	10320	0	0	0	0	3869	10600	9681	7741
t18:0/h20:0	0	0	0	0	0	0	0	0	2205	9122	8330	6960
HexNAc-GlcA-IPCs
d18:0/c20:0	3654	11400	14190	10640	13870	14200	5825	15150	10640	18800	20000	10640
d18:0/h20:0	250300	298400	359700	183900	247100	373800	259400	260100	220300	280300	202200	224600
d18:1/c20:0	10370	8122	14510	11310	0	654.7	0	0	7741	16460	12580	8533
d18:1/h20:0	152300	160600	178400	161100	0	0	0	0	111200	177700	139300	123200
d18:1/h20:1	10310	9030	17410	12900	0	0	0	0	151300	152900	168100	165500
d18:1/h22:0	2580	5163	10020	6773	0	0	0	0	0	5157	3867	0
d18:1/h24:0	12240	13040	20500	23410	0	0	0	0	7500	21220	13860	7241
d18:1/h24:1	4445	3868	12260	9030	0	0	0	0	5809	3875	3871	6772
d18:1/h26:1	0	0	0	0	0	0	0	0	0	0	0	0
d18:2/h20:0	11020	10320	15800	11480	0	0	0	0	149000	173800	134200	147100
d18:2/h20:1	0	0	0	0	0	0	0	0	12490	19030	24830	18060
t18:0/h16:0	17100	13550	8709	10660	7419	12900	12260	11290	9373	8064	9440	6773
t18:0/c20:0	14810	20410	53920	33490	14320	30190	26730	29920	21040	17790	46040	43340
t18:0/h20:0	681600	606700	980900	659000	581600	651200	756500	738900	625700	779500	745300	729800
t18:0/c22:0	52580	44870	55800	34190	31470	42580	53140	51930	103300	119900	83380	89990
t18:0/h22:0	1218000	1078000	1329000	1151000	1058000	1188000	1311000	1238000	1921000	1947000	1580000	1457000
t18:0/h22:1	45430	42250	63860	43100	34690	53110	50610	56590	51480	76630	57800	54780
t18:0/c24:0	351100	298200	446800	293700	325500	403400	321800	405600	429900	468000	488200	410800
t18:0/h24:0	9337000	8637000	10900000	8694000	7402000	9041000	8595000	8045000	8647000	10320000	7514000	8655000
t18:0/c24:1	135800	124500	135100	135500	98060	104500	127000	163100	100100	114600	107000	118000
t18:0/h24:1	3550000	3506000	4724000	4864000	2573000	3364000	3865000	4147000	2903000	3789000	3138000	3730000
t18:0/h26:0	218400	221300	255200	220100	232400	187800	198500	164800	174500	206100	158600	178700
t18:0/h26:1	83890	80000	101300	90960	28060	50940	77090	70960	0	69030	53860	58400
Hex-Hex-GlcA-IPCs
d18:0/c20:0	0	1658	0	0	0	1290	1647	2580	0	0	2913	0
d18:0/h20:0	971.3	3226	0	1290	2580	3871	3255	3548	3872	1304	0	6128
d18:0/c22:0	533.7	0	0	0	0	0	0	0	0	0	0	0
d18:1/c24:0	6773	645.1	2580	4195	6760	4838	5138	3541	14840	14190	9032	7096
d18:1/h24:0	24610	50350	38970	35170	53870	80000	48460	40000	66150	36650	52250	39630
t18:0/h22:0	2580	10970	4444	8709	7726	6146	5482	6451	3867	6773	6154	6128
Hex-HexNAc-GlcA-IPCs
d18:0/c20:0	5827	1937	6128	8783	2767	8709	8709	7096	15800	17740	18060	7096
d18:0/h20:0	32810	23790	37100	36500	58720	49290	69370	37160	41900	52250	32490	28170
d18:1/c20:0	12290	6128	9055	8386	0	0	0	0	10970	19350	17740	12260
d18:1/h20:0	27740	22250	40720	22270	0	0	0	0	21290	42920	25480	26770
d18:1/c22:0	3870	0	1602	645.1	0	0	0	0	0	0	0	0
d18:1/h22:0	0	0	0	0	320.8	0	0	0	0	0	0	0
d18:1/h24:0	3871	4507	4838	1613	1613	0	0	0	3225	5483	0	4827
d18:2/h20:0	0	2258	0	0	0	0	0	0	15160	27130	12150	25470
t18:0/c20:0	1439	2926	8365	2909	6455	9911	3447	4499	8525	23030	12630	19920
t18:0/h20:0	33870	30690	45160	41610	41930	39350	65670	57090	49990	63200	52250	46770
t18:0/c22:0	5161	2257	2276	1934	9918	5485	12910	7097	26450	29660	16530	15150
t18:0/h22:0	70610	58720	74820	83550	92250	94480	102300	119000	171900	198400	159200	177800
t18:0/c24:0	43870	0	50640	27460	61930	86770	58700	62590	105500	132300	122600	107700
t18:0/h24:0	447900	370200	487700	437500	481100	517300	695600	664300	538500	747600	518500	631100
t18:0/c24:1	8455	6262	9676	9685	12720	8076	14500	9358	19990	13260	12580	13470
t18:0/h24:1	103900	111600	167400	184300	118000	142000	189000	172800	124300	226800	126000	212100
t18:0/h26:0	11940	7741	9031	10970	16770	15800	10320	15800	13550	20320	9676	9676

## Sheet: Rel. peak area_P. patens
Supplemental Table S3. Raw data (relative) from sphingolipid analysis in P. patens.
Component Name	Absolute peak area within corresponding lipid class
	WT_I	WT_II	WT_III	WT_IV	sd4d-1_I	sd4d-1_II	sd4d-1_III	sd4d-1_IV	gcs-1_I	gcs-1_II	gcs-1_III	gcs-1_IV
LCBs
LCB (d18:0)	5.32238	7.37422	6.40432	6.07996	6.58036	8.99207	8.34945	8.34578	13.8293	14.8668	11.3033	15.2452
LCB (d18:1)	0	0	0	0	0	0	0	0	0	0	0	0
LCB (d18:2)	0	0	0	0	0	0	0	0	3.8551	3.45141	4.28897	4.36034
LCB (t18:0)	94.6776	92.6258	93.5957	93.92	93.4196	91.0079	91.6506	91.6542	82.3156	81.6818	84.4077	80.3944
LCB-Ps
LCB-P (d18:0)	23.3599	29.8257	36.0134	33.4965	40.1099	41.8366	45.0902	34.3758	41.8878	59.7184	41.6435	60.2401
LCB-P (t18:0)	0	0	0	0	0	0	0	0	0	0	0	0
LCB-P (d18:1)	0	0	0	0	0	0	0	0	18.3787	16.3928	8.21391	4.73657
LCB-P (d18:2)	76.6401	70.1743	63.9866	66.5035	59.8901	58.1634	54.9098	65.6242	39.7335	23.8887	50.1426	35.0233
Ceramides
d18:0/c16:0	0	0	0	0	0	0	0.095358	0.0536818	0	0.0436219	0.0369966	0.0641925
d18:0/c20:0	0.235224	0.230309	0.230092	0.212045	0.366809	0.36997	0.320897	0.179805	0.277177	0.180646	0.295434	0.274538
d18:0/c22:0	0	0	0	0	0	0	0	0	0	0	0	0
d18:0/c24:0	0.272272	0.143252	0.289154	0.19853	0.357718	0.245236	0.229424	0.22956	0.203186	0.130547	0.248226	0.229753
d18:0/c24:1	0	0	0	0	0	0	0	0	0	0	0	0
d18:0/c26:0	0	0	0	0	0	0	0	0	0	0	0	0
d18:1/c20:0	1.70528	1.67776	1.97875	2.01588	0	0	0	0	1.42496	1.69725	1.48038	1.00185
d18:1/c22:0	0	0	0	0	0	0	0	0	0	0.392991	0.189473	0.273446
d18:1/c24:0	0	0	0	0	0	0	0	0	0	0	0	0
d18:1/c24:1	0	0	0	0	0	0	0	0	0	0	0	0
d18:2/c20:0	0	0	0	0	0	0	0	0	0	0	0	0
d18:2/c22:0	0	0	0	0	0	0	0	0	0	0	0	0
d18:2/c24:0	0	0	0	0	0	0	0	0	0	0	0	0
d18:2/c24:1	0	0	0	0	0	0	0	0	0	0	0	0
t18:0/c20:0	0.535457	0.2655	0.532166	0.69202	0.481052	0.688646	0.787368	0.572135	0.7883	0.614438	0.885532	0.494096
t18:0/c22:0	0.716855	0.814742	1.08217	0.877479	1.1589	1.23627	0.81005	0.914917	1.90549	2.21446	2.28214	1.94252
t18:0/c24:0	11.534	7.43622	10.0855	10.2594	10.0215	7.37335	7.81233	7.50589	7.07159	6.43104	7.41214	5.67828
t18:0/c24:1	4.87923	3.36804	3.87794	3.65986	4.18894	3.36263	3.22756	2.76511	2.29623	2.7696	2.56949	2.64707
t18:0/c26:0	0.873788	0.451774	0.643726	0.608168	0.576379	0.370133	0.435609	0.503163	0.222307	0.226907	0.158172	0.266164
Hydroxyceramides
d18:0/h20:0	1.11006	1.07932	1.00014	0.982046	2.02813	1.96384	2.00607	1.83773	0.930464	0.719549	0.687079	0.614617
d18:0/h22:0	0	0	0	0.118452	0	0	0	0	0	0	0	0
d18:0/h24:0	0	0	0	0	0	0	0	0	0	0	0	0
d18:0/h24:1	0.179301	0	0	0	0	0	0	0	0	0	0	0
d18:0/h26:0	0	0	0	0	0	0	0	0	0	0	0	0
d18:1/h20:0	5.07845	2.3123	2.223	1.73547	0	0	0	0	4.90838	4.40618	4.03576	3.9433
d18:1/h22:0	0	0	0	0	0	0	0	0	0	0	0	0
d18:1/h24:0	0	0	0	0	0	0	0	0	0	0	0	0
d18:1/h24:1	0	0	0	0	0	0	0	0	0	0	0	0
d18:2/h20:0	1.06567	0.730725	0.769846	0.772171	0	0	0	0	14.0866	12.4283	12.1714	11.9919
d18:2/h22:0	0	0	0	0.087008	0	0	0	0	0.112218	0.145851	0.0575602	0.0470429
d18:2/h24:0	0	0.0656289	0	0	0	0	0	0	0.0805759	0.0380857	0.0493502	0
d18:2/h24:1	0	0	0	0	0	0	0	0	0	0	0	0
t18:0/h20:0	3.43364	3.44358	3.10891	3.16662	3.55998	3.70622	3.67191	4.16948	2.33946	2.6164	2.56693	2.5342
t18:0/h22:0	8.66098	10.3602	9.41903	10.363	10.8618	13.5238	12.4975	13.9544	13.5878	15.6833	15.9455	13.9326
t18:0/h24:0	50.0506	52.8974	51.9451	51.9631	52.7978	55.121	57.9696	56.7772	40.3378	38.9048	39.0876	43.7659
t18:0/h24:1	7.56351	12.5049	10.4711	10.2175	11.2033	10.2491	7.70449	8.52385	8.42672	9.51461	8.75654	9.13732
t18:0/h26:0	1.92897	1.98803	2.10611	1.74263	2.18464	1.67561	2.16968	1.84043	0.830534	0.758681	0.98572	1.06739
t18:0/h26:1	0.17675	0.230309	0.23727	0.3285	0.213059	0.114232	0.262146	0.172658	0.170097	0.0828149	0.0986105	0.0936853
GlcCer
d18:0/h20:0	0.0418487	0.0525928	0.0384246	0.0363296	N/A	N/A	N/A	N/A	N/A	N/A	N/A	N/A
d18:1/c20:0	0.0868965	0.152038	0.141311	0.0793863	N/A	N/A	N/A	N/A	N/A	N/A	N/A	N/A
d18:1/h20:0	3.25388	3.46461	3.65126	3.70045	N/A	N/A	N/A	N/A	N/A	N/A	N/A	N/A
d18:1/c22:0	0.00300514	0.00622258	0.00192702	0.00189697	N/A	N/A	N/A	N/A	N/A	N/A	N/A	N/A
d18:1/h22:0	0.0526406	0.100444	0.0568373	0.101957	N/A	N/A	N/A	N/A	N/A	N/A	N/A	N/A
d18:1/c24:0	0.00108963	0.00316419	0.00336157	0.00637303	N/A	N/A	N/A	N/A	N/A	N/A	N/A	N/A
d18:1/h24:0	0.00451849	0.0220677	0.0123756	0.00611855	N/A	N/A	N/A	N/A	N/A	N/A	N/A	N/A
d18:1/c24:1	0.00366584	0.00563415	0.00831412	0.0142674	N/A	N/A	N/A	N/A	N/A	N/A	N/A	N/A
d18:1/h24:1	0.00770382	0.00894071	0.0118773	0.00891782	N/A	N/A	N/A	N/A	N/A	N/A	N/A	N/A
d18:2/c16:0	0.0313506	0.00385254	0.00327003	0.00155951	N/A	N/A	N/A	N/A	N/A	N/A	N/A	N/A
d18:2/h16:0	0.0251027	0.0166667	0.0388591	0.0443125	N/A	N/A	N/A	N/A	N/A	N/A	N/A	N/A
d18:2/h18:0	0.102565	0.113049	0.122655	0.109924	N/A	N/A	N/A	N/A	N/A	N/A	N/A	N/A
d18:2/h18:1	0.00257621	0.00185214	0.00277813	0.000724711	N/A	N/A	N/A	N/A	N/A	N/A	N/A	N/A
d18:2/c20:0	1.15361	1.47401	1.23698	1.14128	N/A	N/A	N/A	N/A	N/A	N/A	N/A	N/A
d18:2/h20:0	92.6417	91.8235	91.4843	91.6123	N/A	N/A	N/A	N/A	N/A	N/A	N/A	N/A
d18:2/h20:1	0.294834	0.26169	0.219643	0.255419	N/A	N/A	N/A	N/A	N/A	N/A	N/A	N/A
d18:2/c22:0	0.0314029	0.0418365	0.0464432	0.0461049	N/A	N/A	N/A	N/A	N/A	N/A	N/A	N/A
d18:2/h22:0	1.43304	1.5243	1.80072	1.7382	N/A	N/A	N/A	N/A	N/A	N/A	N/A	N/A
d18:2/22:1	0.00128092	0.0060691	0.000565244	0.0124086	N/A	N/A	N/A	N/A	N/A	N/A	N/A	N/A
d18:2/h22:1	0.0780175	0.0628005	0.141137	0.0710328	N/A	N/A	N/A	N/A	N/A	N/A	N/A	N/A
d18:2/24:0	0.0104654	0.0604494	0.0430422	0.0307809	N/A	N/A	N/A	N/A	N/A	N/A	N/A	N/A
d18:2/h24:0	0.357379	0.416406	0.466865	0.453304	N/A	N/A	N/A	N/A	N/A	N/A	N/A	N/A
d18:2/c24:1	0.0594696	0.0668104	0.0687725	0.0836461	N/A	N/A	N/A	N/A	N/A	N/A	N/A	N/A
d18:2/h24:1	0.30972	0.290883	0.386331	0.410264	N/A	N/A	N/A	N/A	N/A	N/A	N/A	N/A
d18:2/c26:0	0.00633606	0.0104689	0.0058054	0.00479637	N/A	N/A	N/A	N/A	N/A	N/A	N/A	N/A
d18:2/h26:0	0.00161584	0.00528018	0.00170048	0.00340946	N/A	N/A	N/A	N/A	N/A	N/A	N/A	N/A
d18:2/c26:1	0.00220669	0.0020239	0.00235055	0.0017382	N/A	N/A	N/A	N/A	N/A	N/A	N/A	N/A
d18:2/h26:1	0.00207807	0.00236481	0.00210315	0.0230525	N/A	N/A	N/A	N/A	N/A	N/A	N/A	N/A
Hex-GlcA-IPCs
d18:0/c20:0	0	0.242298	0.199998	0.11798	0.315268	0.391374	0.278819	0.235276	0.751044	0.742025	0.432723	0.775551
d18:0/h20:0	1.30065	2.23259	1.73956	0.896732	2.59289	1.63945	1.71355	2.0009	0.982901	0.950629	1.31123	0.740893
d18:0/c22:0	0	0	0	0	0	0	0	0	0	0	0	0
d18:0/h22:0	0	0	0	0	0	0	0	0	0	0	0	0
d18:0/c24:0	0	0	0	0	0	0	0	0	0	0	0	0
d18:0/h24:0	0	0	0	0	0	0	0	0	0	0	0	0
d18:0/c24:1	0	0	0	0	0	0	0	0	0	0	0	0
d18:0/h24:1	0	0	0	0	0	0	0	0	0	0	0	0
d18:0/h26:1	0	0	0	0	0	0	0	0	0	0	0	0
t18:0/h20:0	5.36736	5.06258	6.4064	4.67164	5.9385	6.71876	5.68877	6.07596	6.57408	5.97316	5.64025	7.17896
t18:0/c22:0	0.111747	0	0.177814	0.401043	0.191909	0.35018	0.195216	0.336408	1.29099	0.957308	0.934675	0.847579
t18:0/h22:0	10.8329	7.94458	6.99957	8.87224	9.37619	12.339	11.1268	10.701	17.7406	17.328	15.8403	15.8757
t18:0/h22:1	0.815972	0.260239	0.244434	0.494812	0.51792	0.576587	0.336658	0.464111	1.23049	0.862319	0.289794	0.473478
t18:0/c24:0	1.73975	0.87128	1.53219	1.72105	2.4818	2.24555	1.86744	2.4663	2.20687	2.84521	2.59294	3.05359
t18:0/h24:0	44.5761	44.6757	45.5799	44.0247	47.4583	46.5715	43.1672	42.981	40.2189	40.4963	40.4728	45.0071
t18:0/c24:1	0.946562	1.06262	1.06991	0.920138	0.706832	0.551296	0.946687	1.43646	1.89134	1.0612	1.69225	0.841009
t18:0/h24:1	32.3584	36.087	34.0058	36.2789	29.4513	27.6159	34.0634	31.9258	25.857	27.0569	28.3801	23.5466
t18:0/h26:0	0.424025	0.496238	0.555419	0.353792	0.612851	0.494391	0.362508	0.181892	0.360211	0.167566	0.317342	0.0812428
t18:0/h26:1	0.424025	0.34145	0.466684	0.492106	0.356193	0.506015	0.252882	1.1949	0.33024	0.0957308	0.484689	0.370898
d18:1/h20:0	1.10257	0.723363	1.02238	0.754835	0	0	0	0	0.360118	0.786625	0.865893	0.635767
d18:1/h24:1	0	0	0	0	0	0	0	0	0	0	0	0
t18:0/h20:0	0	0	0	0	0	0	0	0	0.205236	0.676943	0.745057	0.571623
t18:0/h22:0	0	0	0	0	0	0	0	0	0	0	0	0
t18:0/h24:0	0	0	0	0	0	0	0	0	0	0	0	0
HexNAc-GlcA-IPCs
d18:0/c16:0	0	0	0	0	0	0	0	0	0	0	0	0
d18:0/h16:0	0	0	0	0	0	0	0	0	0	0	0	0
d18:0/c20:0	0.0226073	0.0750359	0.07204	0.0638646	0.109666	0.091505	0.037197	0.0983872	0.0679335	0.100081	0.136013	0.0655002
d18:0/h20:0	1.54861	1.9641	1.82613	1.10383	1.95375	2.40877	1.65646	1.68914	1.40656	1.49216	1.3751	1.38264
d18:0/c22:0	0	0	0	0	0	0	0	0	0	0	0	0
d18:0/h22:0	0	0	0	0	0	0	0	0	0	0	0	0
d18:0/h22:1	0	0	0	0	0	0	0	0	0	0	0	0
d18:0/c24:0	0	0	0	0	0	0	0	0	0	0	0	0
d18:0/h24:0	0	0	0	0	0	0	0	0	0	0	0	0
d18:0/c24:1	0	0	0	0	0	0	0	0	0	0	0	0
d18:0/h24:1	0	0	0	0	0	0	0	0	0	0	0	0
d18:0/h26:0	0	0	0	0	0	0	0	0	0	0	0	0
d18:0/h26:1	0	0	0	0	0	0	0	0	0	0	0	0
d18:1/c20:0	0.105798	0.0891874	0.044214	0.0639847	0.0586599	0.0831278	0.0782894	0.0733196	0.0598441	0.0429282	0.0641983	0.0416948
d18:1/h20:0	0.0916294	0.134341	0.273742	0.201017	0.113224	0.194545	0.170691	0.194307	0.134335	0.0947039	0.313103	0.266802
d18:1/h20:1	4.21706	3.99336	4.97985	3.95552	4.59854	4.19634	4.83082	4.79857	3.99492	4.14962	5.06854	4.49267
d18:1/h22:0	0.325312	0.295339	0.283286	0.205219	0.248824	0.274386	0.339339	0.337244	0.659542	0.63828	0.56704	0.553981
d18:1/c24:0	7.53576	7.0955	6.74709	6.90866	8.3653	7.65549	8.37173	8.03983	12.2651	10.3647	10.7451	8.96934
d18:1/h24:0	0.281075	0.278094	0.324206	0.2587	0.274284	0.342242	0.323183	0.367507	0.328686	0.407935	0.393079	0.337227
d18:1/h24:1	2.17225	1.96278	2.26832	1.76288	2.57363	2.59952	2.05494	2.63405	2.74479	2.49137	3.32009	2.5289
d18:1/h26:1	57.768	56.8496	55.3373	52.1841	58.5255	58.2603	54.8856	52.2459	55.2087	54.9379	51.1003	53.2805
d18:2/h20:0	0.840194	0.819471	0.685878	0.813313	0.775332	0.6734	0.810991	1.05921	0.639111	0.610066	0.727672	0.726412
d18:2/h20:1	21.9638	23.0768	23.9829	29.1953	20.344	21.6777	24.6809	26.9315	18.5349	20.1705	21.3405	22.962
d18:2/h22:0	1.35124	1.45662	1.2956	1.32111	1.83752	1.21019	1.26757	1.07025	1.11414	1.09716	1.07859	1.10008
d18:2/h24:0	0.519027	0.526568	0.514282	0.54597	0.221862	0.328258	0.492278	0.460829	0	0.367477	0.366284	0.359512
d18:2/h24:1	0.0641592	0.0534598	0.0736646	0.0678862	0	0.0042189	0	0	0.0494242	0.0876238	0.0855525	0.0525294
t18:0/h16:0	0.94228	1.05709	0.905704	0.966973	0	0	0	0	0.709982	0.945975	0.947334	0.758423
t18:0/c20:0	0.0637879	0.0594363	0.0883874	0.0774298	0	0	0	0	0.966009	0.813954	1.14319	1.01882
t18:0/h20:0	0.0159625	0.0339834	0.0508697	0.0406537	0	0	0	0	0	0.027453	0.0262982	0
t18:0/c22:0	0	0	0	0	0	0	0	0	0	0	0	0
t18:0/h22:0	0.0757288	0.0858306	0.104075	0.140514	0	0	0	0	0.0478855	0.112963	0.0942573	0.0445758
t18:0/h22:1	0.0275012	0.0254596	0.0622418	0.0542009	0	0	0	0	0.0370889	0.0206283	0.0263254	0.0416887
t18:0/c24:0	0	0	0	0	0	0	0	0	0	0	0	0
t18:0/h24:0	0.0681807	0.0679273	0.0802137	0.0689066	0	0	0	0	0.951325	0.925213	0.91265	0.905552
t18:0/c24:1	0	0	0	0	0	0	0	0	0.0797453	0.101305	0.168861	0.111178
t18:0/h24:1	0	0	0	0	0	0	0	0	0	0	0	0
t18:0/h26:0	0	0	0	0	0	0	0	0	0	0	0	0
t18:0/h26:1	0	0	0	0	0	0	0	0	0	0	0	0
Hex-Hex-GlcA-IPCs
d18:0/c20:0	0	2.48021	0	0	0	1.34172	2.57416	4.59729	0	0	4.14078	0
d18:0/h20:0	2.73852	4.82579	0	2.61324	3.63708	4.02621	5.08737	6.32217	4.36385	2.21328	0	10.3896
d18:0/c22:0	1.50474	0	0	0	0	0	0	0	0	0	0	0
d18:0/h22:0	0	0	0	0	0	0	0	0	0	0	0	0
d18:0/c24:0	0	0	0	0	0	0	0	0	0	0	0	0
d18:0/h24:0	0	0	0	0	0	0	0	0	0	0	0	0
d18:0/h24:1	0	0	0	0	0	0	0	0	0	0	0	0
d18:1/c24:0	19.0961	0.965009	5.60943	8.4981	9.52972	5.03198	8.03038	6.30969	16.7251	24.0847	12.8388	12.0308
d18:1/h24:0	69.3865	75.3189	84.7284	71.2463	75.9417	83.2077	75.7401	71.2758	74.5529	62.2062	74.2726	67.19
t18:0/h22:0	7.27416	16.4101	9.66213	17.6424	10.8915	6.39243	8.56803	11.495	4.35821	11.4958	8.74781	10.3896
t18:0/h24:0	0	0	0	0	0	0	0	0	0	0	0	0
t18:0/h24:1	0	0	0	0	0	0	0	0	0	0	0	0
d18:0/c20:0	0.716241	0.297421	0.642004	1.00021	0.305917	0.891246	0.707746	0.613422	1.35384	1.09544	1.58995	0.530233
d18:0/h20:0	4.03293	3.65289	3.88681	4.15663	6.49203	5.04415	5.63743	3.21234	3.59025	3.22642	2.86032	2.10494
d18:1/c20:0	1.51066	0.940937	0.948653	0.955	0	0	0	0	0.939977	1.19486	1.56178	0.916102
d18:1/h20:0	3.40973	3.41642	4.26606	2.53611	0	0	0	0	1.82426	2.65029	2.24318	2.00033
d18:1/c22:0	0.475691	0	0.167835	0.0734642	0	0	0	0	0	0	0	0
d18:1/h22:0	0	0	0	0	0.0354674	0	0	0	0	0	0	0
d18:1/h24:0	0.475814	0.692037	0.506856	0.183689	0.178332	0	0	0	0.276338	0.338573	0	0.360687
d18:2/h20:0	0	0.346709	0	0	0	0	0	0	1.299	1.67527	1.06965	1.90319
t18:0/c20:0	0.176878	0.449279	0.876365	0.331278	0.713659	1.01425	0.280124	0.388921	0.730474	1.42209	1.11191	1.48848
t18:0/h20:0	4.16322	4.71236	4.73122	4.73856	4.63574	4.02693	5.33674	4.93521	4.28345	3.90258	4.59993	3.49479
t18:0/c22:0	0.634378	0.346556	0.238447	0.220244	1.09652	0.561314	1.04914	0.613508	2.2664	1.83149	1.45525	1.13205
t18:0/h22:0	8.67921	9.01629	7.83857	9.5147	10.1991	9.66873	8.31352	10.2871	14.7294	12.2511	14.0155	13.2857
t18:0/c24:0	5.3924	0	5.30533	3.12715	6.84692	8.87972	4.77032	5.41066	9.03989	8.16948	10.7933	8.04765
t18:0/h24:0	55.0548	56.8431	51.0942	49.8226	53.19	52.9385	56.5287	57.4262	46.142	46.164	45.6472	47.1576
t18:0/c24:1	1.03927	0.961512	1.01371	1.10293	1.40631	0.826467	1.17836	0.808963	1.71287	0.8188	1.10751	1.00652
t18:0/h24:1	12.7711	17.1359	17.5378	20.9881	13.046	14.5317	15.3593	14.9379	10.6508	14.0048	11.0927	15.8487
t18:0/h26:0	1.46764	1.18861	0.946139	1.24927	1.85408	1.61691	0.838666	1.36585	1.16105	1.25475	0.851846	0.723018

## Sheet: Raw data_GlcCer all mutants
Supplemental Table S4. Raw data (absolute) from GlcCer analysis in P. patens sd4d and gcs mutants.
Component name	Absolute peak area in counts per second (cps)
	WT	sd4d-2	sd4d-3	sd4d-4	sd4d-5	sd4d-6	WT	gcs-2	gcs-3	gcs-4
GlcCer
Total	3.47848e+06	31617.5	40916.3	27366	28617.5	35556.9	2296580	1297.18	1033.6	1321.36

## Sheet: Raw data_biomass
Supplemental Table S5. Raw data from biomass determination in P. patens.
Biomass	mg
	WT_I	WT_II	WT_III	WT_IV	sd4d-1_I	sd4d-1_II	sd4d-1_III	sd4d-1_IV	gcs-1_I	gcs-1_II	gcs-1_III	gcs-1_IV
Fresh weight	4376.2	4255.5	4656	4337.7	4034.6	4027.2	3864.1	3377.5	3829.2	3088	2778.6	2959.7
Dry weight	154.1	157.4	153	161.9	145.8	149.5	136.8	137	168.1	141.4	122.2	134.8

## Sheet: Cell length measurements
Supplemental Table S6. Raw data from skotonema cell length measurement in P. patens.
	Cell length
Cell no.	WT	sd4d-1
1	0.139	0.155
2	0.154	0.14
3	0.168	0.175
4	0.157	0.179
5	0.159	0.186
6	0.205	0.154
7	0.197	0.164
8	0.215	0.176
9	0.19	0.223
10	0.177	0.13
11	0.187	0.146
12	0.204	0.14
13	0.196	0.124
14	0.161	0.132
15	0.156	0.149
16	0.181	0.202
17	0.192	0.203
18	0.184	0.199
19	0.192	0.19
20	0.184	0.182
21	0.16	0.193
22	0.15	0.195
23	0.135	0.153
24	0.192	0.125
25	0.212	0.136
26	0.169	0.161
27	0.178	0.152
28	0.207	0.147
29	0.153	0.163
30	0.175	0.139
31	0.13	0.165
32	0.131	0.169
33	0.146	0.169
34	0.164	0.198
35	0.156	0.198
36	0.191	0.172
37	0.162	0.195
38	0.158	0.202
39	0.176	0.21
40	0.173	0.202
41	0.157	0.187
42	0.181	0.184
43	0.143	0.22
44	0.149	0.195
45	0.141	0.194
46	0.174	0.185
47	0.156	0.199
48	0.135	0.198
49	0.178	0.142
50	0.161	0.15
51	0.149	0.157
52	0.213	0.16
53	0.154	0.174
54	0.142	0.168
55	0.187	0.177
56	0.173	0.175
57	0.16	0.169
58	0.144	0.176
59	0.174	0.161
60	0.166	0.155
61	0.182	0.133
62	0.231	0.139
63	0.219	0.136
64	0.183	0.15
65	0.105	0.129
66	0.137	0.135
67	0.115	0.14
68	0.168	0.175
69	0.161	0.134
70	0.194	0.119
71	0.198	0.132
72	0.199	0.168
73	0.246	0.166
74	0.193	0.151
75	0.141	0.145
76	0.15	0.143
77	0.137	0.146
78	0.173	0.12
79	0.181	0.152
80	0.187	0.143
81	0.161	0.126
82	0.161	0.135
83	0.181	0.122
84	0.206	0.127
85	0.169	0.169
86	0.173	0.121
87	0.182	0.117
88	0.205	0.124
89	0.209	0.115
90	0.201	0.121
91	0.186	0.154
92	0.172	0.175
93	0.199	0.16
94	0.185	0.178
95	0.199	0.12
96	0.178	0.122
97	0.194	0.153
98	0.207	0.141
99	0.175	0.123
100	0.163	0.142
101	0.182	0.126
102	0.215	0.133
103	0.193	0.135
104	0.201	0.127
105	0.195	0.141
106	0.192	0.139
107	0.22	0.155
108	0.205	0.167
109	0.213	0.168
110	0.241	0.131
111	0.23	0.161
112	0.249	0.156
113	0.214	0.155
114	0.218	0.173
115	0.234	0.168
116	0.264	0.194
117	0.282	0.192
118	0.226	0.192
119	0.229	0.203
120	0.224	0.182
121	0.246	0.121
122	0.201	0.13
123	0.26	0.164
124	0.244	0.199
125	0.244	0.203
126	0.196	0.144
127	0.196	0.164
128	0.218	0.158
129	0.212	0.17
130	0.189	0.173
131	0.247	0.168
132	0.245	0.146
133	0.216	0.209
134	0.23	0.194
135	0.235	0.181
136	0.215	0.171
137	0.219	0.125
138	0.189	0.152
139	0.162	0.145
140	0.219	0.188
141	0.232	0.179
142	0.218	0.171
143	0.214	0.184
144	0.224	0.158
145	0.198	0.206
146	0.155	0.188
147	0.144	0.182
148	0.203	0.178
149	0.182	0.148
150	0.185	0.165
151	0.155	0.157
152	0.178	0.142
153	0.175	0.192
154	0.208	0.195
155	0.144	0.195
156	0.181	0.223
157	0.172	0.215
158	0.186	0.196
159	0.176	0.171
160	0.176	0.156
161	0.195	0.166
162	0.229	0.203
163	0.233	0.161
164	0.243	0.16
165	0.213	0.172
166	0.225	0.177
167	0.212	0.117
168	0.25	0.132
169	0.229	0.193
170	0.247	0.236
171	0.213	0.238
172	0.232	0.148
173	0.217	0.161
174	0.179	0.175
175	0.211	0.133
176	0.204	0.141
177	0.197	0.14
178	0.218	0.125
179	0.19	0.18
180	0.219	0.155
181	0.191	0.113
182	0.194	0.122
183	0.164	0.159
184	0.159	0.169
185	0.193	0.167
186	0.176	0.167
187	0.17	0.161
188	0.195	0.142
189	0.167	0.155
190	0.115	0.145
191	0.152	0.144
192	0.142	0.111
193	0.119	0.163
194	0.17	0.139
195	0.176	0.169
196	0.178	0.153
197	0.201	0.142
198	0.154	0.162
199	0.168	0.159
200	0.223	0.133
201	0.201	0.127
202	0.23	0.157
203	0.253	0.132
204	0.144	0.16
205	0.149	0.181
206	0.17	0.175
207	0.17	0.193
208	0.154	0.165
209	0.177	0.175
210	0.184	0.17
211	0.181	0.185
212	0.192	0.188
213	0.193	0.184
214	0.128	0.162
215	0.172	0.183
216	0.195	0.154
217	0.186	0.154
218	0.241	0.172
219	0.189	0.142
220	0.198	0.195
221	0.178	0.22
222	0.246	0.204
223	0.262	0.218
224	0.244	0.198
225	0.228	0.185
226	0.247	0.186
227	0.263	0.19
228	0.242	0.198
229	0.226	0.22
230	0.241	0.23
231	0.232	0.216
232	0.216	0.21
233	0.207	0.207
234	0.214	0.221
235	0.184	0.248
236	0.23	0.224
237	0.252	0.238
238	0.255	0.203
239	0.257	0.195
240	0.208	0.207
241	0.224	0.19
242	0.21	0.156
243	0.192	0.17
244	0.25	0.14
245	0.21	0.165
246	0.204	0.192
247	0.191	0.179
248	0.19	0.164
249	0.132	0.162
250	0.155	0.145
251	0.189	0.191
252	0.195	0.229
253	0.225	0.232
254	0.214	0.201
255	0.217	0.23
256	0.203	0.182
257	0.181	0.219
258	0.214	0.204
259	0.21	0.215
260	0.235	0.211
261	0.229	0.235
262	0.207	0.23
263	0.185	0.168
264	0.199	0.16
265	0.196	0.164
266	0.229	0.202
267	0.216	0.192
268	0.212	0.159
269	0.19	0.179
270	0.216	0.169
271	0.247	0.167
272	0.23	0.147
273	0.278	0.14
274	0.225	0.166
275	0.221	0.154
276	0.221	0.155
277	0.225	0.177
278	0.23	0.199
279	0.236	0.195
280	0.234	0.185
281	0.199	0.173
282	0.227	0.188
283	0.206	0.201
284	0.184	0.17
285	0.185	0.169
286	0.19	0.172
287	0.232	0.137
288	0.229	0.177
289	0.188	0.199
290	0.203	0.196
291	0.215	0.156
292	0.248	0.151
293	0.237	0.166
294	0.26	0.135
295	0.23	0.147
296	0.193	0.139
297	0.213	0.151
298	0.234	0.156
299	0.234	0.151
300	0.234	0.139
301	0.251	0.146
302	0.196	0.158
303	0.223	0.209
304	0.198	0.209
305	0.15	0.207
306	0.178	0.211
307	0.18	0.222
308	0.181	0.232
309	0.185	0.211
310	0.176	0.167
311	0.161	0.166
312	0.171	0.156
313	0.164	0.181
314	0.152	0.175
315	0.172	0.15
316	0.187	0.155
317	0.198	0.168
318	0.195	0.184
319	0.22	0.169
320	0.247	0.148
321	0.212	0.166
322	0.266	0.17
323	0.261	0.155
324	0.27	0.178
325	0.223	0.172
326	0.271	0.167
327	0.235	0.126
328	0.157	0.131
329	0.198	0.152
330	0.185	0.13
331	0.17	0.133
332	0.167	0.156
333	0.192	0.141
334	0.203	0.145
335	0.19	0.165
336	0.166	0.147
337	0.242	0.159
338	0.225	0.153
339	0.223	0.197
340	0.224	0.192
341	0.218	0.201
342	0.204	0.187
343	0.234	0.179
344	0.217	0.184
345	0.242	0.179
346	0.223	0.217
347	0.228	0.18
348	0.226	0.171
349	0.21	0.149
350	0.242	0.184
351	0.212	0.164
352	0.212	0.167
353	0.201	0.19
354	0.205	0.202
355	0.216	0.202
356	0.207	0.208
357	0.256	0.207
358	0.242	0.169
359	0.241	0.162
360	0.218	0.192
361	0.212	0.178
362	0.166	0.189
363	0.182	0.211
364	0.21	0.19
365	0.218	0.19
366	0.192	0.181
367	0.206	0.188
368	0.212	0.171
369	0.175	0.207
370	0.209	0.231
371	0.2	0.189
372	0.202	0.176
373	0.184	0.204
374	0.19	0.205
375	0.171	0.202
376	0.204	0.178
377	0.206	0.168
378	0.249	0.175
379	0.235	0.167
380	0.255	0.167
381	0.227	0.168
382	0.221	0.165
383	0.192	0.201
384	0.208	0.172
385	0.179	0.18
386	0.246	0.197
387	0.17	0.176
388	0.169	0.17
389	0.175	0.19
390	0.201	0.189
391	0.184	0.182
392	0.194	0.184
393	0.181	0.214
394	0.193	0.205
395	0.175	0.185
396	0.195	0.195
397	0.153	0.19
398	0.187	0.207
399	0.185	0.197
400	0.184	0.206
401	0.204	0.212
402	0.177	0.192
403	0.225	0.198
404	0.227	0.171
405	0.219	0.176
406	0.233	0.142
407	0.222	0.162
408	0.192	0.162
409	0.202	0.156
410	0.193	0.147
411	0.178	0.176
412	0.186	0.17
413	0.168	0.17
414	0.206	0.174
415	0.183	0.164
416	0.195	0.212
417	0.208	0.184
418	0.213	0.187
419	0.231	0.195
420	0.214	0.183
421	0.221	0.153
422	0.218	0.169
423	0.215	0.178
424	0.193	0.169
425	0.178	0.17
426	0.196	0.178
427	0.165	0.182
428	0.159	0.193
